# Supplementary material for: A New Protocol for Ash Wood Modification: Synthesis of Hydrophobic and Antibacterial Brushes from the Wood Surface
Source: Molecules. 2022 Jan 28;27(3):890. doi: 10.3390/molecules27030890 (PMC8840146; doi:10.3390/molecules27030890)
Supplement: Supplementary file 1 [file molecules-27-00890-s001.zip]

Archive with 1 entries (1 files):
- molecules-1527928-supplementary.pdf
